# Supplementary material for: No Evidence That Vitamin D Levels or Deficiency Are Associated with the Risk of Open-Angle Glaucoma in Individuals of European Ancestry: A Mendelian Randomisation Analysis
Source: Genes (Basel). 2024 Aug 16;15(8):1084. doi: 10.3390/genes15081084 (PMC11354120; doi:10.3390/genes15081084)
Supplement: Supplementary file 1 [file genes-15-01084-s001.zip]

Archive with 1 entries (1 files):
- genes-3104997-supplementary.pdf
